# Supplementary material for: Synchronizing Tunable Luminescence and Shape Morphing in a Metal Nanocluster–Enabled Hydrogel Platform
Source: Adv Mater. 2026 May 14;38(34):e73386. doi: 10.1002/adma.73386 (PMC13274691; doi:10.1002/adma.73386)
Supplement: Supplementary file 2 — Supporting File 2: adma73386‐sup‐0002‐Video.zip. [file ADMA-38-e73386-s001.zip]

Archive with 9 entries (8 files):
- Video/
- Video/Video S1.mp4
- __MACOSX/Video/._Video S1.mp4
- Video/Video S3.mp4
- __MACOSX/Video/._Video S3.mp4
- Video/Video S2.mp4
- __MACOSX/Video/._Video S2.mp4
- Video/.DS_Store
- __MACOSX/Video/._.DS_Store
